# Supplementary material for: RECQL4 alterations in gliomas and nerve sheath tumors: Expression patterns and therapeutic implications
Source: J Neuropathol Exp Neurol. 2025 Nov 29;84(12):1191–201. doi: 10.1093/jnen/nlaf129 (PMC12713544; doi:10.1093/jnen/nlaf129)
Supplement: nlaf129_Supplementary_Data [file nlaf129_supplementary_data.zip]

Archive with 1 entries (1 files):
- SUPPLEMENTARY FIGURES WITH LEGENDS FILE.pdf
